# Supplementary material for: Regeneration-associated cells improve recovery from myocardial infarction through enhanced vasculogenesis, anti-inflammation, and cardiomyogenesis
Source: PLoS One. 2018 Nov 28;13(11):e0203244. doi: 10.1371/journal.pone.0203244 (PMC6261405; doi:10.1371/journal.pone.0203244)
Supplement: S3 Video — Red-aSMA; Green-IsolectinB4; and Blue-DAPI. (ZIP) [file pone.0203244.s005.zip]

Archive with 3 entries (2 files):
- Supplementary video 3.mov
- __MACOSX/
- __MACOSX/._Supplementary video 3.mov
